# Supplementary material for: Glutathione peroxidase 8 negatively regulates caspase‐4/11 to protect against colitis
Source: EMBO Mol Med. 2019 Nov 29;12(1):e9386. doi: 10.15252/emmm.201809386 (PMC6949489; doi:10.15252/emmm.201809386)
Supplement: Supplementary file 3 — Source Data for Expanded View and Appendix [file EMMM-12-e9386-s008.zip]

Archive with 5 entries (4 files):
- EV_source_data/
- EV_source_data/Fig_EV1.pdf
- EV_source_data/Fig_EV2.pdf
- EV_source_data/Fig_EV3.pdf
- EV_source_data/Appendix_Source_data.pdf
